# Supplementary material for: Resveratrol Prevents Cytoarchitectural and Interneuronal Alterations in the Valproic Acid Rat Model of Autism
Source: Int J Mol Sci. 2022 Apr 7;23(8):4075. doi: 10.3390/ijms23084075 (PMC9027778; doi:10.3390/ijms23084075)
Supplement: Supplementary file 1 [file ijms-23-04075-s001.zip]

Archive with 1 entries (1 files):
- ijms-1662208-supplementary.pdf
